# Supplementary material for: Assessing Microbial Activity and Rhizoremediation in Hydrocarbon and Heavy Metal-Impacted Soil
Source: Microorganisms. 2025 Apr 8;13(4):848. doi: 10.3390/microorganisms13040848 (PMC12029208; doi:10.3390/microorganisms13040848)
Supplement: Supplementary file 1 [file microorganisms-13-00848-s001.zip]

Archive with 1 entries (1 files):
- microorganisms-3490519-supplementary.pdf
